# Supplementary material for: Potent Therapeutic Strategies for COVID-19 with Single-Domain Antibody Immunoliposomes Neutralizing SARS-CoV-2 and Lip/cGAMP Enhancing Protective Immunity
Source: Int J Mol Sci. 2023 Feb 17;24(4):4068. doi: 10.3390/ijms24044068 (PMC9966208; doi:10.3390/ijms24044068)
Supplement: Supplementary file 1 [file ijms-24-04068-s001.zip]

Archive with 1 entries (1 files):
- ijms-2168259-supplementary.pdf
